# Supplementary material for: Construction and Verification of a Predictive Nomogram for Overall Survival in Patients with Large Retroperitoneal Liposarcoma: A Population-Based Cohort Study
Source: Curr Oncol. 2025 Aug 21;32(8):473. doi: 10.3390/curroncol32080473 (PMC12385397; doi:10.3390/curroncol32080473)
Supplement: Supplementary file 1 [file curroncol-32-00473-s001.zip]

Archive with 1 entries (1 files):
- curroncol-3737497-supplementary.pdf
